# Supplementary material for: 1-(1,3-Benzodioxol-5-yl)butan-1-one
Source: Acta Crystallogr Sect E Struct Rep Online. 2008 Dec 20;65(Pt 1):o179. doi: 10.1107/S1600536808040300 (PMC2968089; doi:10.1107/S1600536808040300)
Supplement: Supplementary file 2 [file e-65-0o179-Isup2.hkl]

# 
# h,k,l, Fc-squared, Fo-squared, sigma(Fo-squared) and status flag 
# 
data_I
_shelx_title '    X in P2(1)/c' 
_shelx_refln_list_code          4 
_shelx_F_calc_maximum      113.99 
_exptl_crystal_F_000       408.00 
_reflns_d_resolution_high  0.8322 
 
loop_ 
 _symmetry_equiv_pos_as_xyz 
 'x, y, z' 
 '-x, y+1/2, -z+1/2' 
 '-x, -y, -z' 
 'x, -y-1/2, z-1/2' 
 
_cell_length_a    11.9440 
_cell_length_b    11.1430 
_cell_length_c     7.4600 
_cell_angle_alpha  90.000 
_cell_angle_beta  100.690 
_cell_angle_gamma  90.000 
 
_shelx_F_squared_multiplier     1.000 
 
loop_ 
 _refln_index_h 
 _refln_index_k 
 _refln_index_l 
 _refln_F_squared_calc 
 _refln_F_squared_meas 
 _refln_F_squared_sigma 
 _refln_observed_status 
   1   0   0      947.26     1077.34     19.98 o 
   2   0   0      598.39      533.22      5.68 o 
   3   0   0      363.02      377.76      5.07 o 
   4   0   0     3077.56     2637.00     53.99 o 
   5   0   0      201.79      189.75      0.73 o 
   6   0   0     1039.92     1197.85     10.89 o 
   7   0   0      255.12      249.84      5.62 o 
   8   0   0        0.28        1.81      1.81 o 
   9   0   0      485.85      478.19      9.86 o 
  10   0   0      116.17      116.16      5.72 o 
  11   0   0      166.30      179.10      8.93 o 
  12   0   0        2.41        5.11      3.88 o 
  13   0   0        1.30        1.07      3.08 o 
  14   0   0       37.39       40.39      7.85 o 
   1   1   0      914.63      988.30     29.55 o 
   2   1   0     2843.68     2865.72      0.54 o 
   3   1   0        6.48       13.54      1.02 o 
   4   1   0      515.31      454.70      0.67 o 
   5   1   0       92.31      129.61      0.94 o 
   6   1   0       29.25       26.57      0.92 o 
   7   1   0       21.49       16.61      1.76 o 
   8   1   0        4.60        1.67      1.33 o 
   9   1   0      479.88      489.09      9.85 o 
  10   1   0      200.49      153.83      3.49 o 
  11   1   0       61.27       49.63      2.73 o 
  12   1   0        0.16        1.53      3.13 o 
  13   1   0       15.50       12.75      4.70 o 
  14   1   0       36.66       57.25      6.55 o 
   0   2   0       91.96      131.08      2.31 o 
   1   2   0      215.75      262.08      0.85 o 
   2   2   0      274.14      264.17      4.63 o 
   3   2   0       26.58       30.65      1.52 o 
   4   2   0        1.10        0.34      0.73 o 
   5   2   0     2047.39     1996.57     13.27 o 
   6   2   0       24.90       22.93      1.82 o 
   7   2   0        2.80        0.12      1.29 o 
   8   2   0        0.73        0.57      1.39 o 
   9   2   0      414.53      382.39      2.02 o 
  10   2   0      267.40      293.95      2.83 o 
  11   2   0       17.34       17.62      3.53 o 
  12   2   0       46.02       57.40      5.51 o 
  13   2   0       15.29       22.13      4.58 o 
   1   3   0      569.05      534.98      0.97 o 
   2   3   0      213.30      259.66      4.12 o 
   3   3   0      593.52      601.15      7.27 o 
   4   3   0      829.82      806.36      7.72 o 
   5   3   0     2258.67     2166.15     13.99 o 
   6   3   0       12.68        9.37      1.39 o 
   7   3   0      426.45      397.39      1.22 o 
   8   3   0        2.48        5.65      2.03 o 
   9   3   0      517.42      591.04     11.32 o 
  10   3   0       64.72       76.57      5.46 o 
  11   3   0       83.99      114.06      6.60 o 
  12   3   0        8.64       14.60      3.85 o 
  13   3   0       15.11       36.84      5.22 o 
   0   4   0      763.55      723.91      8.11 o 
   1   4   0      156.56      148.03      2.60 o 
   2   4   0        1.51        0.89      0.61 o 
   3   4   0       35.20       36.62      1.90 o 
   4   4   0     1927.99     1856.77     12.20 o 
   5   4   0        0.47        0.78      0.98 o 
   6   4   0      115.01      110.84      3.59 o 
   7   4   0      550.72      534.64      1.34 o 
   8   4   0       33.97       38.22      3.04 o 
   9   4   0      312.64      309.33      1.92 o 
  10   4   0       57.09       68.66      4.92 o 
  11   4   0       47.04       55.23      5.04 o 
  12   4   0       23.44       19.47      4.55 o 
  13   4   0        0.50        2.73      4.05 o 
   1   5   0      249.94      199.62      4.10 o 
   2   5   0      790.80      659.61      2.49 o 
   3   5   0       62.48       67.48      2.70 o 
   4   5   0      291.69      324.52      5.79 o 
   5   5   0      117.57      109.98      3.44 o 
   6   5   0        0.14        0.74      1.20 o 
   7   5   0       25.29       24.88      2.26 o 
   8   5   0       20.85       31.46      2.95 o 
   9   5   0        3.36        1.92      1.92 o 
  10   5   0       36.29       40.78      3.07 o 
  11   5   0        4.68       11.67      3.32 o 
  12   5   0        2.26       11.71      3.65 o 
  13   5   0        0.54        7.88      3.90 o 
   0   6   0      128.71      147.73      4.34 o 
   1   6   0      112.67      151.98      4.23 o 
   2   6   0       56.68       65.69      1.32 o 
   3   6   0      125.39      134.76      4.03 o 
   4   6   0      954.96     1108.45     11.92 o 
   5   6   0       15.64       19.66      1.83 o 
   6   6   0      140.82      120.86      4.69 o 
   7   6   0        9.16        1.07      1.52 o 
   8   6   0      216.86      165.84      5.75 o 
   9   6   0       11.35       18.07      2.79 o 
  10   6   0        6.96       12.48      3.15 o 
  11   6   0        5.03        8.13      3.14 o 
  12   6   0        0.53        5.02      3.01 o 
   1   7   0      117.09       90.77      5.83 o 
   2   7   0      209.38      186.62      3.52 o 
   3   7   0       28.88       21.83      2.69 o 
   4   7   0      105.46      102.84      4.26 o 
   5   7   0      154.93      163.90      5.36 o 
   6   7   0      181.79      182.48      5.66 o 
   7   7   0      207.20      205.45      6.08 o 
   8   7   0        0.07        3.51      1.80 o 
   9   7   0       27.43       29.21      3.08 o 
  10   7   0        0.32        0.48      2.43 o 
  11   7   0        2.31        2.82      2.82 o 
  12   7   0        2.96        1.32      3.18 o 
   0   8   0        0.46        1.04      1.93 o 
   1   8   0      297.44      303.42      9.01 o 
   2   8   0        6.25        2.33      1.78 o 
   3   8   0        1.60        1.25      2.17 o 
   4   8   0        1.10        0.57      1.63 o 
   5   8   0      112.75      136.49      5.76 o 
   6   8   0       47.28       50.21      3.84 o 
   7   8   0      144.49      138.23      5.38 o 
   8   8   0      140.58      126.39      5.55 o 
   9   8   0       30.19       29.09      2.05 o 
  10   8   0       14.69       16.58      3.05 o 
  11   8   0       14.78        7.78      3.31 o 
   1   9   0       65.61       66.76      5.25 o 
   2   9   0       20.11       10.03      3.00 o 
   3   9   0      103.55      106.87      6.02 o 
   4   9   0        2.07        4.35      1.61 o 
   5   9   0       36.97       34.78      3.41 o 
   6   9   0      143.66      177.40      7.61 o 
   7   9   0      168.71      148.73      6.70 o 
   8   9   0       18.64       15.80      3.03 o 
   9   9   0        0.92        1.09      2.41 o 
  10   9   0        0.02        1.92      2.14 o 
   0  10   0      102.10      128.83      6.95 o 
   1  10   0        8.42        8.08      4.10 o 
   2  10   0       87.85       87.91      4.95 o 
   3  10   0      244.63      237.78      4.46 o 
   4  10   0       26.50       16.80      3.70 o 
   5  10   0       58.02       49.63      3.92 o 
   6  10   0      103.81      118.87      7.26 o 
   7  10   0       66.37       68.73      6.03 o 
   8  10   0        0.15        3.09      2.51 o 
   9  10   0        2.73        2.69      2.69 o 
   1  11   0        3.83        6.74      4.15 o 
   2  11   0      428.89      454.14     14.43 o 
   3  11   0      175.48      144.95      4.79 o 
   4  11   0       59.81       53.89      5.31 o 
   5  11   0        0.00        0.19      2.17 o 
   6  11   0        0.30        2.89      2.89 o 
   7  11   0        2.23        5.75      4.38 o 
   8  11   0       22.51       24.10      4.35 o 
   0  12   0      102.36      126.91      8.10 o 
   1  12   0        0.02        5.01      5.01 o 
   2  12   0       15.12        4.75      6.63 o 
   3  12   0       10.57        8.22      5.31 o 
   4  12   0        1.54        6.32      4.35 o 
   5  12   0        1.56        3.27      2.38 o 
   6  12   0        2.97        0.68      2.33 o 
   1  13   0        4.29        9.28      5.26 o 
   2  13   0      107.20      108.24      9.65 o 
   3  13   0       79.20       60.59      7.09 o 
 -14   1   1       15.93        4.45      4.97 o 
 -13   1   1        2.28        8.80      5.08 o 
 -12   1   1        0.03        8.15      3.51 o 
 -11   1   1       50.27       42.66      2.77 o 
 -10   1   1        0.67        7.44      2.77 o 
  -9   1   1       18.71       19.82      2.48 o 
  -8   1   1        7.19        0.92      1.18 o 
  -7   1   1       80.75       51.67      1.19 o 
  -6   1   1     1188.96     1170.71      9.28 o 
  -5   1   1      647.27      611.13      0.63 o 
  -4   1   1        4.68       13.93      1.03 o 
  -3   1   1       56.34       43.42      0.49 o 
  -2   1   1      232.47      209.07      0.42 o 
  -1   1   1      169.26      154.40      0.70 o 
   0   1   1     3568.24     4324.34    291.21 o 
   1   1   1      172.94      184.77      3.56 o 
   2   1   1      243.49      226.68      4.59 o 
   3   1   1       81.39       92.54      2.58 o 
   4   1   1       81.85       91.06      2.74 o 
   5   1   1      628.16      552.41      0.99 o 
   6   1   1        2.24        0.30      1.06 o 
   7   1   1        0.00        0.35      0.91 o 
   8   1   1       57.10       52.85      1.73 o 
   9   1   1      331.93      386.87      9.13 o 
  10   1   1        1.39        3.21      2.04 o 
  11   1   1        6.79        0.00      3.08 o 
  12   1   1        1.52        3.80      3.80 o 
  13   1   1        0.88        2.23      4.46 o 
 -14   2   1        4.89        1.76      6.01 o 
 -13   2   1        0.07        0.95      4.30 o 
 -12   2   1        0.98        3.61      3.73 o 
 -11   2   1        0.53        3.38      3.38 o 
 -10   2   1       52.20       49.45      4.53 o 
  -9   2   1      205.14      161.52      2.19 o 
  -8   2   1       41.21       33.28      2.39 o 
  -7   2   1       10.60        5.06      1.27 o 
  -6   2   1      263.46      261.86      4.79 o 
  -5   2   1        3.66        4.00      0.72 o 
  -4   2   1      219.43      227.75      3.77 o 
  -3   2   1     1047.35      974.39      7.15 o 
  -2   2   1     1787.03     1781.22      1.00 o 
  -1   2   1     5442.75     5500.53      1.79 o 
   0   2   1    12993.98    11044.90    660.21 o 
   1   2   1     1535.54     1343.60      0.78 o 
   2   2   1      255.08      262.55      4.03 o 
   3   2   1        0.29        0.78      0.78 o 
   4   2   1        9.53        0.07      0.92 o 
   5   2   1      344.72      335.98      1.29 o 
   6   2   1      258.17      274.13      5.55 o 
   7   2   1      206.46      166.20      1.12 o 
   8   2   1       96.12      103.03      4.33 o 
   9   2   1      868.39      886.52      1.83 o 
  10   2   1       18.79       17.97      2.54 o 
  11   2   1       21.60       37.91      4.52 o 
  12   2   1        5.84        1.59      3.04 o 
  13   2   1       22.42       29.47      5.33 o 
 -13   3   1        0.00        4.52      4.52 o 
 -12   3   1       16.50        4.54      4.54 o 
 -11   3   1        0.33        9.94      4.01 o 
 -10   3   1      644.85      661.79     14.90 o 
  -9   3   1      157.81      140.41      1.87 o 
  -8   3   1       10.79        8.61      1.74 o 
  -7   3   1        0.71        1.52      0.82 o 
  -6   3   1       21.69       29.54      2.01 o 
  -5   3   1       38.61       30.65      0.89 o 
  -4   3   1      192.11      183.60      3.74 o 
  -3   3   1       23.06       26.47      1.46 o 
  -2   3   1      526.35      466.58      1.57 o 
  -1   3   1      705.68      806.10      1.54 o 
   0   3   1     3086.60     2663.93     27.60 o 
   1   3   1      952.10      881.66      6.92 o 
   2   3   1       43.23       34.84      1.67 o 
   3   3   1       19.65       30.40      1.76 o 
   4   3   1       28.08       35.79      2.04 o 
   5   3   1      132.66      117.38      1.19 o 
   6   3   1       62.80       52.09      2.77 o 
   7   3   1        0.22        0.25      1.28 o 
   8   3   1        2.38        1.02      1.73 o 
   9   3   1      280.07      256.94      2.79 o 
  10   3   1       26.32       31.28      4.03 o 
  11   3   1       26.37       36.45      4.35 o 
  12   3   1        5.61       13.54      5.16 o 
  13   3   1        2.54       10.30      3.18 o 
 -13   4   1       15.33       27.24      6.34 o 
 -12   4   1        7.42        7.52      4.45 o 
 -11   4   1      258.00      264.80     12.11 o 
 -10   4   1       52.14       62.93      5.92 o 
  -9   4   1      252.81      290.40      8.56 o 
  -8   4   1      200.78      234.07      6.67 o 
  -7   4   1       47.21       43.31      1.67 o 
  -6   4   1      294.38      283.90      6.02 o 
  -5   4   1        3.17        3.89      1.28 o 
  -4   4   1      196.70      223.09      4.54 o 
  -3   4   1      171.62      178.32      3.80 o 
  -2   4   1      389.49      463.67      0.90 o 
  -1   4   1      256.80      250.21      4.40 o 
   0   4   1      617.02      627.27     24.61 o 
   1   4   1      141.76      130.17      3.29 o 
   2   4   1      132.93      126.42      2.28 o 
   3   4   1       46.88       62.42      2.46 o 
   4   4   1     1132.84     1178.23     10.97 o 
   5   4   1      174.32      129.43      1.14 o 
   6   4   1      136.52      146.72      4.50 o 
   7   4   1       53.19       47.80      1.28 o 
   8   4   1        0.54        0.61      1.52 o 
   9   4   1        2.89        1.10      2.03 o 
  10   4   1      218.99      227.30      7.96 o 
  11   4   1       18.95       14.80      3.38 o 
  12   4   1       10.02       17.85      4.45 o 
  13   4   1       10.35       12.67      4.45 o 
 -13   5   1        8.64       10.77      5.19 o 
 -12   5   1        0.50        0.42      3.93 o 
 -11   5   1        0.30        1.30      3.69 o 
 -10   5   1       52.68       54.81      5.30 o 
  -9   5   1       96.18       78.47      2.57 o 
  -8   5   1       32.43       42.72      3.63 o 
  -7   5   1        3.53        4.92      2.20 o 
  -6   5   1       45.02       53.92      3.11 o 
  -5   5   1       84.90       89.39      3.57 o 
  -4   5   1      155.30      171.54      4.41 o 
  -3   5   1       72.53       79.62      2.93 o 
  -2   5   1      811.36      702.74      2.49 o 
  -1   5   1      385.79      476.74      6.60 o 
   0   5   1      478.72      554.38     29.56 o 
   1   5   1      241.44      222.88      3.84 o 
   2   5   1      324.36      265.19      3.38 o 
   3   5   1      195.67      224.01      4.90 o 
   4   5   1      434.37      488.65      1.40 o 
   5   5   1       29.74       36.61      2.55 o 
   6   5   1        0.49        1.44      1.44 o 
   7   5   1       21.08       17.61      1.37 o 
   8   5   1        3.08        1.95      1.65 o 
   9   5   1       15.69        2.86      2.86 o 
  10   5   1      102.70       97.54      2.30 o 
  11   5   1        7.49        2.17      3.37 o 
  12   5   1       20.83       14.67      4.61 o 
 -12   6   1        0.82        1.20      4.42 o 
 -11   6   1        0.07        3.02      3.63 o 
 -10   6   1        1.48        3.49      3.49 o 
  -9   6   1       54.41       44.25      3.02 o 
  -8   6   1       59.79       76.59      4.57 o 
  -7   6   1      174.45      194.04      6.45 o 
  -6   6   1       11.20       12.12      2.24 o 
  -5   6   1       62.36       78.82      3.85 o 
  -4   6   1      319.29      317.95      6.64 o 
  -3   6   1       23.88        9.06      1.57 o 
  -2   6   1       50.95       74.94      3.13 o 
  -1   6   1      313.60      313.15      6.03 o 
   0   6   1       32.36       34.28      4.41 o 
   1   6   1      929.60      958.00     11.85 o 
   2   6   1      171.36      136.31      1.89 o 
   3   6   1      164.88      166.11      4.74 o 
   4   6   1      132.65      126.42      4.28 o 
   5   6   1      216.05      246.72      1.70 o 
   6   6   1       10.55       11.43      2.50 o 
   7   6   1       52.02       45.59      1.83 o 
   8   6   1       65.82       65.66      4.07 o 
   9   6   1       15.86        2.78      2.78 o 
  10   6   1       10.32        1.87      2.03 o 
  11   6   1        3.90        0.28      3.18 o 
  12   6   1        3.45        1.93      2.99 o 
 -12   7   1        0.00        2.00      4.25 o 
 -11   7   1       22.04       20.74      3.08 o 
 -10   7   1        3.34       11.33      4.15 o 
  -9   7   1        2.43        4.37      2.43 o 
  -8   7   1       28.50       19.20      3.56 o 
  -7   7   1      478.70      530.79     11.05 o 
  -6   7   1      307.63      394.37      8.79 o 
  -5   7   1       22.35       35.32      3.05 o 
  -4   7   1      297.61      334.04      7.37 o 
  -3   7   1       57.57       50.10      3.17 o 
  -2   7   1        3.47        2.88      1.39 o 
  -1   7   1      180.59      220.85      5.76 o 
   0   7   1       50.46       50.01      2.15 o 
   1   7   1       63.13       54.78      3.62 o 
   2   7   1      645.99      659.92      2.97 o 
   3   7   1        6.29        4.00      1.74 o 
   4   7   1        2.52        0.14      1.41 o 
   5   7   1       84.07       78.94      4.38 o 
   6   7   1       49.07       47.24      4.01 o 
   7   7   1       17.46       12.62      2.93 o 
   8   7   1      223.50      212.34      2.16 o 
   9   7   1        0.29        2.54      2.54 o 
  10   7   1        2.82        2.23      2.46 o 
  11   7   1        0.55        3.09      3.22 o 
 -11   8   1       13.50        1.05      3.26 o 
 -10   8   1        4.64       11.83      3.52 o 
  -9   8   1        0.19        1.09      3.20 o 
  -8   8   1       22.17       26.19      3.69 o 
  -7   8   1      175.00      220.92      7.83 o 
  -6   8   1      152.92      184.18      6.95 o 
  -5   8   1        0.00        1.13      2.30 o 
  -4   8   1       53.05       39.68      3.35 o 
  -3   8   1       57.41       60.60      4.01 o 
  -2   8   1        8.86       16.64      2.60 o 
  -1   8   1        2.24        1.87      1.73 o 
   0   8   1       67.28       95.59      3.33 o 
   1   8   1      214.25      241.15      7.37 o 
   2   8   1      217.57      236.71      2.64 o 
   3   8   1      195.14      229.00      7.09 o 
   4   8   1       34.59       33.33      3.01 o 
   5   8   1      249.73      302.67      8.19 o 
   6   8   1      206.28      255.21      8.44 o 
   7   8   1      153.13      120.63      2.21 o 
   8   8   1       19.78       12.46      3.36 o 
   9   8   1        1.16        2.90      2.90 o 
  10   8   1        0.38        0.53      2.75 o 
 -10   9   1        0.00        1.94      2.95 o 
  -9   9   1       39.09       40.26      4.89 o 
  -8   9   1       51.88       61.07      5.36 o 
  -7   9   1       39.64       34.67      4.31 o 
  -6   9   1       78.44       77.45      5.27 o 
  -5   9   1        0.13        1.94      2.84 o 
  -4   9   1       84.22       98.30      5.50 o 
  -3   9   1       55.81       63.32      4.43 o 
  -2   9   1      284.07      297.43      8.69 o 
  -1   9   1        0.62        0.23      2.34 o 
   0   9   1       41.66       52.88      3.27 o 
   1   9   1       27.19       14.13      3.42 o 
   2   9   1       79.64       68.72      3.14 o 
   3   9   1       28.99       31.17      3.57 o 
   4   9   1       21.97       24.02      2.92 o 
   5   9   1        0.52        0.40      2.47 o 
   6   9   1      371.01      453.08     11.57 o 
   7   9   1       18.92       23.10      4.19 o 
   8   9   1        0.34        0.85      2.98 o 
   9   9   1        2.84        3.04      3.39 o 
  10   9   1       10.71        0.82      2.40 o 
  -9  10   1        6.01       10.31      3.54 o 
  -8  10   1       27.74       29.43      4.40 o 
  -7  10   1       12.26        9.60      3.76 o 
  -6  10   1        5.16        1.54      3.25 o 
  -5  10   1      103.00      101.86      6.22 o 
  -4  10   1      128.48      147.57      6.92 o 
  -3  10   1      110.69      111.28      7.42 o 
  -2  10   1      188.88      237.31      8.99 o 
  -1  10   1        5.19       14.66      3.45 o 
   0  10   1       26.28       32.12      3.98 o 
   1  10   1       25.96       47.89      5.16 o 
   2  10   1       36.46       27.86      3.42 o 
   3  10   1       56.69       46.17      3.19 o 
   4  10   1       56.82       50.56      4.07 o 
   5  10   1        0.29        1.02      2.35 o 
   6  10   1       34.24       37.20      4.34 o 
   7  10   1       59.45       54.44      2.67 o 
   8  10   1        5.90        4.87      3.94 o 
  -8  11   1        0.00        1.77      3.30 o 
  -7  11   1       13.41        7.67      4.01 o 
  -6  11   1       17.86       13.57      4.46 o 
  -5  11   1        0.62        1.37      2.78 o 
  -4  11   1       93.92      101.70      6.47 o 
  -3  11   1      125.59      109.24      7.27 o 
  -2  11   1       40.34       37.69      5.32 o 
  -1  11   1       13.43       13.18      4.47 o 
   0  11   1        6.01       10.05      5.45 o 
   1  11   1        9.55       16.90      4.82 o 
   2  11   1      130.23      107.20      5.34 o 
   3  11   1      201.57      176.67      4.83 o 
   4  11   1        3.46        5.38      2.79 o 
   5  11   1        0.72        0.85      2.30 o 
   6  11   1       81.10       51.32      4.77 o 
   7  11   1        1.04        3.50      3.68 o 
  -6  12   1       15.53        8.77      3.59 o 
  -5  12   1        0.52        0.59      3.31 o 
  -4  12   1       14.87       29.08      4.59 o 
  -3  12   1       41.81       40.74      6.57 o 
  -2  12   1       24.97       16.69      5.95 o 
  -1  12   1        0.16        0.40      4.54 o 
   0  12   1        4.52        1.88      3.50 o 
   1  12   1       54.61       69.36      7.78 o 
   2  12   1        0.52        0.91      4.97 o 
   3  12   1        5.47        2.43      4.89 o 
   4  12   1        2.35        1.23      3.32 o 
   5  12   1       26.18       22.65      2.40 o 
  -3  13   1       50.19       35.40      5.52 o 
  -2  13   1        3.55        0.39      4.96 o 
  -1  13   1       13.45       26.47      6.01 o 
   0  13   1        9.25       11.44      7.69 o 
   1  13   1        1.87        2.60      4.74 o 
   2  13   1       22.73       10.57      5.41 o 
 -14   0   2        4.94        2.32      4.80 o 
 -13   0   2        7.36        1.52      4.30 o 
 -12   0   2       41.53       37.26      4.97 o 
 -11   0   2      148.15      181.96      7.73 o 
 -10   0   2       47.44       42.63      3.82 o 
  -9   0   2       77.45       92.82      4.74 o 
  -8   0   2       90.56      106.70      4.50 o 
  -7   0   2      188.71      188.47      5.19 o 
  -6   0   2      157.36      182.50      5.00 o 
  -5   0   2      112.20      106.89      3.58 o 
  -4   0   2        0.44        0.37      0.98 o 
  -3   0   2      229.41      236.67      5.67 o 
  -2   0   2     4363.58     3919.90     84.93 o 
  -1   0   2    11696.81    11611.29    121.04 o 
   0   0   2        9.43        9.38      1.30 o 
   1   0   2      152.23      190.86      3.76 o 
   2   0   2      632.20      753.11      7.67 o 
   3   0   2      158.12      178.09      4.06 o 
   4   0   2     1563.67     1447.43     13.53 o 
   5   0   2        0.39        0.20      1.20 o 
   6   0   2       24.28       23.40      2.27 o 
   7   0   2      164.89      174.91      5.33 o 
   8   0   2     1352.51     1302.50     15.35 o 
   9   0   2     1067.81     1090.58     15.55 o 
  10   0   2      231.50      242.30      8.53 o 
  11   0   2        1.82        1.94      2.94 o 
  12   0   2        0.00        0.33      3.09 o 
  13   0   2       56.49       67.04      6.76 o 
 -14   1   2        1.50        0.49      4.73 o 
 -13   1   2        0.80        2.76      4.17 o 
 -12   1   2       20.97       22.00      2.96 o 
 -11   1   2      151.95      146.79      6.89 o 
 -10   1   2        1.21        0.84      2.07 o 
  -9   1   2       48.89       29.75      2.96 o 
  -8   1   2        0.44        1.43      1.83 o 
  -7   1   2        4.38        2.07      2.07 o 
  -6   1   2     1645.86     1663.17      0.96 o 
  -5   1   2      855.74      884.10      1.50 o 
  -4   1   2      259.40      275.47      4.94 o 
  -3   1   2      154.32      126.21      0.93 o 
  -2   1   2       80.71       75.51      1.34 o 
  -1   1   2    10860.04    10704.39    127.94 o 
   0   1   2     5342.17     1707.76   3313.49 o 
   1   1   2      237.39      279.81      4.51 o 
   2   1   2     1652.58     1709.32     11.15 o 
   3   1   2        9.23        0.87      0.87 o 
   4   1   2       42.22       35.93      2.07 o 
   5   1   2       10.85       13.11      1.53 o 
   6   1   2      401.22      439.44      7.75 o 
   7   1   2       50.88       55.76      3.40 o 
   8   1   2       89.22       84.34      4.49 o 
   9   1   2      411.86      380.04      9.56 o 
  10   1   2       24.09       19.92      3.32 o 
  11   1   2       43.07       35.45      2.81 o 
  12   1   2        1.21        0.99      3.29 o 
  13   1   2       34.81       58.68      6.25 o 
 -14   2   2       25.35       24.07      5.03 o 
 -13   2   2        1.13        4.56      3.34 o 
 -12   2   2       61.76       95.62      7.31 o 
 -11   2   2      141.10      120.35      2.92 o 
 -10   2   2      397.69      421.50     10.61 o 
  -9   2   2        4.85        0.70      1.78 o 
  -8   2   2       96.72      116.70      4.53 o 
  -7   2   2      679.69      703.57      9.82 o 
  -6   2   2      483.81      427.94      6.97 o 
  -5   2   2       56.83       60.34      3.24 o 
  -4   2   2       39.15       29.10      0.64 o 
  -3   2   2      453.77      485.51      6.37 o 
  -2   2   2      677.63      578.82      1.51 o 
  -1   2   2     3412.30     3054.75     10.37 o 
   0   2   2     9714.57     9280.23    253.72 o 
   1   2   2      137.44      136.31      4.30 o 
   2   2   2       12.91       19.23      1.37 o 
   3   2   2     2075.02     2179.11     13.74 o 
   4   2   2     2007.13     2017.64     14.20 o 
   5   2   2        2.21        6.47      1.36 o 
   6   2   2      163.68      134.64      1.15 o 
   7   2   2        0.11        1.47      1.47 o 
   8   2   2       19.23       17.03      2.80 o 
   9   2   2      218.12      254.75      7.95 o 
  10   2   2       57.37       56.82      2.88 o 
  11   2   2        6.65       10.88      3.64 o 
  12   2   2        9.11        3.32      3.32 o 
 -13   3   2        0.96        6.23      3.67 o 
 -12   3   2        8.88       12.26      4.13 o 
 -11   3   2        5.52        1.16      3.19 o 
 -10   3   2       29.39       35.95      4.25 o 
  -9   3   2      400.47      363.13      1.97 o 
  -8   3   2       56.01       70.17      3.81 o 
  -7   3   2        0.83        0.24      1.29 o 
  -6   3   2       84.92       96.78      3.47 o 
  -5   3   2      391.04      364.02      6.06 o 
  -4   3   2        6.50        8.16      1.05 o 
  -3   3   2      451.34      521.97      6.90 o 
  -2   3   2      115.99       99.30      1.27 o 
  -1   3   2      387.75      392.67      3.09 o 
   0   3   2       51.40       84.87     59.06 o 
   1   3   2      254.45      266.64      1.29 o 
   2   3   2      820.93      760.66      0.97 o 
   3   3   2      755.53      743.98      8.94 o 
   4   3   2      480.19      438.70      1.05 o 
   5   3   2        8.21       12.76      1.77 o 
   6   3   2        7.99        2.34      1.30 o 
   7   3   2       32.29       33.30      2.70 o 
   8   3   2      150.28      118.60      2.03 o 
   9   3   2        9.81       18.70      2.82 o 
  10   3   2       43.52       38.14      2.09 o 
  11   3   2       38.78       43.71      4.96 o 
  12   3   2        0.85        2.32      3.44 o 
 -13   4   2        0.31        0.97      4.67 o 
 -12   4   2       11.62       17.65      4.33 o 
 -11   4   2        8.44       25.92      4.68 o 
 -10   4   2       78.12       84.89      5.87 o 
  -9   4   2       10.41        0.83      2.55 o 
  -8   4   2       52.16       44.19      3.26 o 
  -7   4   2        3.96        1.12      1.40 o 
  -6   4   2       30.69       21.29      1.13 o 
  -5   4   2       41.53       45.78      2.50 o 
  -4   4   2        1.37        3.61      1.13 o 
  -3   4   2      771.81      812.34      9.27 o 
  -2   4   2       32.12       28.15      1.09 o 
  -1   4   2      105.79       89.19      1.66 o 
   0   4   2      610.16      831.35    567.23 o 
   1   4   2       46.30       49.55      2.89 o 
   2   4   2      132.40      114.19      1.07 o 
   3   4   2       52.19       56.32      2.52 o 
   4   4   2      837.21      908.48     10.44 o 
   5   4   2      663.56      666.00      1.32 o 
   6   4   2       26.75       21.05      1.56 o 
   7   4   2        7.75        2.07      2.07 o 
   8   4   2       38.28       31.73      3.21 o 
   9   4   2        6.87        7.06      2.47 o 
  10   4   2       38.58       37.33      2.54 o 
  11   4   2        1.96        0.56      3.42 o 
  12   4   2        0.36        3.30      3.40 o 
 -13   5   2        0.80        1.04      5.09 o 
 -12   5   2        2.10       10.09      4.11 o 
 -11   5   2       12.41        6.54      4.27 o 
 -10   5   2      345.61      300.57      3.02 o 
  -9   5   2      103.92      114.19      5.96 o 
  -8   5   2      116.04       98.34      5.16 o 
  -7   5   2      433.21      392.36      1.56 o 
  -6   5   2       45.97       43.16      2.98 o 
  -5   5   2     1167.85     1106.64     12.49 o 
  -4   5   2      284.79      259.35      5.88 o 
  -3   5   2      133.85      140.33      4.39 o 
  -2   5   2      264.71      302.45      1.52 o 
  -1   5   2       93.39       75.47      4.41 o 
   0   5   2       12.52        9.49      1.36 o 
   1   5   2        1.00        1.48      1.55 o 
   2   5   2       52.49       55.03      2.99 o 
   3   5   2       29.77       23.51      1.37 o 
   4   5   2        3.13        1.24      1.24 o 
   5   5   2      513.01      590.42      1.73 o 
   6   5   2      313.16      253.57      1.80 o 
   7   5   2        0.17        0.18      2.20 o 
   8   5   2       24.53       28.22      3.18 o 
   9   5   2       95.86      107.80      5.65 o 
  10   5   2       48.13       40.83      2.75 o 
  11   5   2        6.84        8.29      2.86 o 
  12   5   2       16.30       23.61      3.85 o 
 -12   6   2       14.57       14.83      3.96 o 
 -11   6   2        1.15        1.36      3.95 o 
 -10   6   2      199.64      264.57      9.96 o 
  -9   6   2        0.38        4.39      3.33 o 
  -8   6   2      262.86      312.40      8.81 o 
  -7   6   2      256.83      309.51      8.21 o 
  -6   6   2        0.73        2.82      2.10 o 
  -5   6   2       28.11       45.87      3.36 o 
  -4   6   2      171.22      152.34      5.08 o 
  -3   6   2      108.63      112.67      4.31 o 
  -2   6   2      191.84      185.75      1.77 o 
  -1   6   2       60.50       82.30      4.29 o 
   0   6   2      253.19      320.43     33.95 o 
   1   6   2      199.67      203.72      6.45 o 
   2   6   2      133.15      121.54      2.57 o 
   3   6   2      220.91      227.55      5.96 o 
   4   6   2       98.33      105.16      4.44 o 
   5   6   2       77.98       52.43      1.89 o 
   6   6   2        5.67        2.03      2.03 o 
   7   6   2      347.33      344.48      9.04 o 
   8   6   2       47.21       38.83      2.51 o 
   9   6   2        5.94        1.89      2.68 o 
  10   6   2        2.39        2.33      2.82 o 
  11   6   2       51.54       41.98      4.60 o 
 -12   7   2        7.06       10.45      4.64 o 
 -11   7   2        1.34        2.09      3.53 o 
 -10   7   2        0.77        0.59      3.65 o 
  -9   7   2        1.24        1.86      2.91 o 
  -8   7   2        4.45        4.99      2.68 o 
  -7   7   2       26.17       31.72      3.53 o 
  -6   7   2       40.82       25.19      3.11 o 
  -5   7   2      315.01      292.98      8.09 o 
  -4   7   2        7.39        4.05      2.06 o 
  -3   7   2       17.45       10.23      2.07 o 
  -2   7   2        1.30        0.88      1.79 o 
  -1   7   2       27.38       36.71      3.38 o 
   0   7   2       25.84       41.80      2.60 o 
   1   7   2       10.36        6.29      2.39 o 
   2   7   2       16.32        3.43      2.41 o 
   3   7   2        0.38        1.12      1.74 o 
   4   7   2       81.27       91.03      4.45 o 
   5   7   2       89.45      109.03      5.13 o 
   6   7   2        2.92        4.29      2.50 o 
   7   7   2       25.86       22.66      2.48 o 
   8   7   2        2.38        6.83      2.84 o 
   9   7   2        0.06        3.09      2.37 o 
  10   7   2       42.63       37.71      4.43 o 
  11   7   2        6.39        4.10      3.18 o 
 -11   8   2       12.17       15.13      4.91 o 
 -10   8   2       15.75       21.93      4.05 o 
  -9   8   2       29.20       32.51      4.63 o 
  -8   8   2        7.89        7.40      3.14 o 
  -7   8   2      448.45      423.70     11.17 o 
  -6   8   2        0.67        0.46      2.26 o 
  -5   8   2      135.01      110.37      6.11 o 
  -4   8   2      204.13      201.78      7.39 o 
  -3   8   2       70.30       69.02      5.37 o 
  -2   8   2       29.42       14.59      2.99 o 
  -1   8   2      246.16      255.89      9.74 o 
   0   8   2       52.45       86.00      8.97 o 
   1   8   2      158.98      168.22      8.57 o 
   2   8   2      339.92      399.72      3.52 o 
   3   8   2       12.63        2.26      2.26 o 
   4   8   2       53.16       50.13      3.71 o 
   5   8   2        0.42        2.13      2.07 o 
   6   8   2       99.83      117.02      6.22 o 
   7   8   2       71.83       88.20      5.90 o 
   8   8   2        1.13        1.64      3.06 o 
   9   8   2        0.06        2.92      2.92 o 
  10   8   2        0.55        1.43      2.81 o 
 -10   9   2        0.36        1.36      3.66 o 
  -9   9   2       12.16        6.54      3.45 o 
  -8   9   2       26.34       17.69      4.35 o 
  -7   9   2       25.77       25.23      3.75 o 
  -6   9   2        2.71        3.95      2.99 o 
  -5   9   2       36.18       23.49      3.81 o 
  -4   9   2        6.47        0.28      3.11 o 
  -3   9   2      146.78      135.34      7.05 o 
  -2   9   2       39.37       40.61      4.97 o 
  -1   9   2       41.23       66.58      5.33 o 
   0   9   2        1.21        2.39      2.39 o 
   1   9   2      258.25      290.24     10.19 o 
   2   9   2      884.58      948.93      2.74 o 
   3   9   2      123.88      119.86      6.16 o 
   4   9   2       36.68       35.48      2.41 o 
   5   9   2        2.07        0.43      2.20 o 
   6   9   2        9.82       12.18      3.48 o 
   7   9   2      109.92      115.42      7.05 o 
   8   9   2       34.08       31.30      4.90 o 
   9   9   2        0.77        0.62      3.20 o 
  -9  10   2        1.95        1.96      3.30 o 
  -8  10   2       75.33       77.55      5.79 o 
  -7  10   2       23.39       13.64      3.95 o 
  -6  10   2        0.59        3.58      2.63 o 
  -5  10   2       28.80       31.11      4.03 o 
  -4  10   2        1.07        4.89      3.80 o 
  -3  10   2        6.79       10.06      4.47 o 
  -2  10   2       75.29      113.95      7.36 o 
  -1  10   2        3.64        7.19      3.88 o 
   0  10   2       33.92       53.97      4.15 o 
   1  10   2       11.12        9.00      4.26 o 
   2  10   2      126.90      115.80      4.55 o 
   3  10   2        9.61        2.98      3.78 o 
   4  10   2       22.62       16.75      3.25 o 
   5  10   2       14.73        1.80      2.61 o 
   6  10   2       81.47       71.19      5.17 o 
   7  10   2       16.27       20.77      3.90 o 
   8  10   2        0.02        0.32      3.26 o 
  -7  11   2        0.05        3.53      3.53 o 
  -6  11   2       20.03       16.15      3.15 o 
  -5  11   2        1.87        4.06      3.50 o 
  -4  11   2       12.91       14.77      4.94 o 
  -3  11   2       43.58       44.79      6.47 o 
  -2  11   2       11.92       11.38      5.31 o 
  -1  11   2        3.02        8.69      4.81 o 
   0  11   2       61.70       75.30      5.53 o 
   1  11   2        3.65        5.47      4.15 o 
   2  11   2        4.69        4.64      4.64 o 
   3  11   2        0.52        1.61      3.44 o 
   4  11   2        1.96        3.33      3.33 o 
   5  11   2       21.91       17.95      3.50 o 
   6  11   2       77.47       54.45      4.88 o 
  -6  12   2       18.99       15.41      4.04 o 
  -5  12   2       18.56       24.29      4.78 o 
  -4  12   2       96.78      109.31      8.00 o 
  -3  12   2      405.11      441.12     16.36 o 
  -2  12   2      150.20      194.14     11.37 o 
  -1  12   2        5.49        4.84      5.68 o 
   0  12   2        0.01        0.48      4.05 o 
   1  12   2       32.22       28.56      4.68 o 
   2  12   2       22.74       20.50      4.95 o 
   3  12   2        8.20        4.39      4.39 o 
   4  12   2       12.53        2.72      3.87 o 
  -1  13   2        0.09        8.21      4.75 o 
   0  13   2        1.45        2.59      3.97 o 
 -14   1   3        0.00        3.66      4.95 o 
 -13   1   3        0.15        3.58      3.18 o 
 -12   1   3       18.94       17.39      3.30 o 
 -11   1   3        4.60       10.83      3.89 o 
 -10   1   3        9.54        0.00      2.79 o 
  -9   1   3        3.53        2.83      3.28 o 
  -8   1   3      159.51      159.96      8.67 o 
  -7   1   3      261.89      232.79      6.91 o 
  -6   1   3      464.11      433.15      1.71 o 
  -5   1   3       35.29       42.21      2.76 o 
  -4   1   3        6.99        2.23      1.31 o 
  -3   1   3        1.10        6.38      1.40 o 
  -2   1   3      323.23      359.20      7.22 o 
  -1   1   3     1619.54     1665.30     17.83 o 
   0   1   3      448.84      531.46     10.23 o 
   1   1   3       18.72       27.91      1.88 o 
   2   1   3      344.68      331.17      5.87 o 
   3   1   3       65.55       63.98      1.00 o 
   4   1   3       58.12       71.85      3.28 o 
   5   1   3       27.55       34.69      2.55 o 
   6   1   3        5.78        1.04      1.54 o 
   7   1   3        1.98        5.80      2.02 o 
   8   1   3      713.59      714.16     13.16 o 
   9   1   3      276.67      276.54      9.08 o 
  10   1   3       18.29       23.06      4.13 o 
  11   1   3        0.39        3.03      2.94 o 
  12   1   3       10.97        9.02      3.75 o 
 -14   2   3        0.07        0.94      5.03 o 
 -13   2   3        2.53        3.87      3.87 o 
 -12   2   3        5.44        8.17      3.56 o 
 -11   2   3      158.76      131.16      3.49 o 
 -10   2   3       14.77        2.09      2.55 o 
  -9   2   3        6.83        1.80      2.32 o 
  -8   2   3       10.97        2.03      2.03 o 
  -7   2   3        2.90        4.07      1.66 o 
  -6   2   3      519.47      585.46      9.94 o 
  -5   2   3      156.51      114.39      1.90 o 
  -4   2   3      166.70      211.60      5.50 o 
  -3   2   3      111.80      143.29      4.69 o 
  -2   2   3      186.03      196.53      1.25 o 
  -1   2   3      394.32      405.63      8.38 o 
   0   2   3      366.00      473.18     20.06 o 
   1   2   3        6.12        7.63      1.40 o 
   2   2   3        0.23        0.81      0.97 o 
   3   2   3       57.48       47.86      2.58 o 
   4   2   3       62.52       70.67      3.34 o 
   5   2   3       97.71      117.23      4.45 o 
   6   2   3       32.14       48.38      3.27 o 
   7   2   3       29.34       26.29      3.02 o 
   8   2   3      174.38      175.59      6.91 o 
   9   2   3        3.05        7.98      2.56 o 
  10   2   3       54.70       57.77      4.75 o 
  11   2   3        4.64        9.06      3.41 o 
  12   2   3       14.09       11.01      4.16 o 
 -13   3   3        0.42        5.04      5.04 o 
 -12   3   3        1.15        7.53      4.63 o 
 -11   3   3       55.74       40.20      5.41 o 
 -10   3   3       12.85       31.19      4.31 o 
  -9   3   3      102.88       73.64      2.50 o 
  -8   3   3       23.22       32.76      3.57 o 
  -7   3   3      161.85      162.91      1.67 o 
  -6   3   3       24.39       18.57      2.32 o 
  -5   3   3       74.88       86.87      3.85 o 
  -4   3   3        5.48        4.29      1.56 o 
  -3   3   3       98.50       90.23      5.25 o 
  -2   3   3     1551.21     1486.06      1.41 o 
  -1   3   3     2427.28     2198.43     14.38 o 
   0   3   3      125.39      144.36      5.17 o 
   1   3   3      139.54      146.23      5.55 o 
   2   3   3        5.66        5.51      1.49 o 
   3   3   3      319.19      358.21      6.82 o 
   4   3   3        0.12        1.51      1.36 o 
   5   3   3      255.19      284.07      6.96 o 
   6   3   3       15.94       12.35      1.92 o 
   7   3   3       90.70       75.37      4.31 o 
   8   3   3       15.14        2.54      2.54 o 
   9   3   3       40.75       51.72      4.35 o 
  10   3   3        0.24        0.00      2.76 o 
  11   3   3        1.56        0.60      2.94 o 
  12   3   3       26.28       31.42      3.94 o 
 -13   4   3        2.39        4.26      4.44 o 
 -12   4   3       31.43       56.06      7.04 o 
 -11   4   3       57.92       55.50      3.62 o 
 -10   4   3      294.28      383.74     11.50 o 
  -9   4   3       62.14       60.08      2.55 o 
  -8   4   3        3.89        2.96      2.48 o 
  -7   4   3        9.22        1.14      2.21 o 
  -6   4   3       10.40       10.38      2.04 o 
  -5   4   3        6.69        6.36      1.89 o 
  -4   4   3       63.05       73.49      3.71 o 
  -3   4   3       69.89       60.08      1.56 o 
  -2   4   3      122.03      103.43      2.12 o 
  -1   4   3     2995.24     2998.91      2.15 o 
   0   4   3       17.19       27.39     20.50 o 
   1   4   3       24.63       19.05      1.48 o 
   2   4   3      105.20      102.40      4.05 o 
   3   4   3     1271.03     1293.18      1.14 o 
   4   4   3        1.44        0.83      1.65 o 
   5   4   3      151.88      111.41      1.77 o 
   6   4   3        4.91        5.40      2.23 o 
   7   4   3      142.51      138.43      5.83 o 
   8   4   3       34.72       37.67      3.89 o 
   9   4   3        1.61        1.94      2.48 o 
  10   4   3       15.70       22.93      3.86 o 
  11   4   3        0.03        0.29      2.65 o 
 -13   5   3        0.99        8.32      5.05 o 
 -12   5   3        4.95        5.20      5.20 o 
 -11   5   3        0.14        0.37      4.20 o 
 -10   5   3      228.55      230.16      3.82 o 
  -9   5   3      102.06      137.54      7.03 o 
  -8   5   3       65.33       90.22      5.50 o 
  -7   5   3      264.18      265.21      8.56 o 
  -6   5   3       40.46       39.53      3.47 o 
  -5   5   3       13.14        2.06      2.06 o 
  -4   5   3        6.80        8.02      1.92 o 
  -3   5   3       55.20       44.80      1.54 o 
  -2   5   3        1.67        1.90      1.90 o 
  -1   5   3       13.62        9.60      2.78 o 
   0   5   3      149.82      261.96    166.19 o 
   1   5   3      388.65      455.87      9.37 o 
   2   5   3       30.72       28.28      1.42 o 
   3   5   3       52.88       53.00      3.26 o 
   4   5   3        2.42        1.70      1.70 o 
   5   5   3        4.94        3.87      2.15 o 
   6   5   3       68.78       57.34      2.21 o 
   7   5   3        0.78        1.68      2.08 o 
   8   5   3        1.99        1.15      2.34 o 
   9   5   3       41.74       41.99      4.36 o 
  10   5   3        7.58        1.93      3.53 o 
  11   5   3        9.00        6.67      3.28 o 
 -12   6   3       32.99       35.76      7.84 o 
 -11   6   3       51.76       49.68      3.80 o 
 -10   6   3       15.66        4.45      2.81 o 
  -9   6   3        2.88        6.63      3.65 o 
  -8   6   3      194.46      200.61      8.24 o 
  -7   6   3      472.57      543.39     12.69 o 
  -6   6   3        7.93       15.73      3.22 o 
  -5   6   3       88.01      102.64      5.26 o 
  -4   6   3        7.50        9.26      2.37 o 
  -3   6   3       17.44       34.39      3.23 o 
  -2   6   3       36.88       33.28      2.14 o 
  -1   6   3       78.84       47.55      4.04 o 
   0   6   3      152.16      108.71      1.62 o 
   1   6   3      159.06      142.64      6.05 o 
   2   6   3      344.84      306.26      8.06 o 
   3   6   3        6.91        0.66      1.62 o 
   4   6   3        2.72        9.11      2.02 o 
   5   6   3        9.44        2.98      2.07 o 
   6   6   3        0.37        1.04      2.09 o 
   7   6   3       23.20       25.84      3.57 o 
   8   6   3       46.31       47.77      4.70 o 
   9   6   3       51.13       51.36      5.57 o 
  10   6   3       18.05       17.07      3.68 o 
 -11   7   3       15.88        2.02      3.46 o 
 -10   7   3        4.68       12.81      4.74 o 
  -9   7   3       12.98        5.61      3.43 o 
  -8   7   3       82.58       81.34      6.14 o 
  -7   7   3       83.60       65.78      3.64 o 
  -6   7   3       11.61       11.18      3.20 o 
  -5   7   3       40.51       37.58      3.08 o 
  -4   7   3        9.12       20.60      3.45 o 
  -3   7   3       77.58       91.75      5.47 o 
  -2   7   3       92.21       67.36      3.22 o 
  -1   7   3        0.04        1.71      2.56 o 
   0   7   3      108.87      113.16      8.57 o 
   1   7   3      671.27      661.37      5.31 o 
   2   7   3      377.76      368.26      8.42 o 
   3   7   3       34.72       29.52      2.68 o 
   4   7   3      278.18      269.46      7.85 o 
   5   7   3       26.22       32.38      3.19 o 
   6   7   3        7.31        0.69      2.60 o 
   7   7   3      133.62      137.06      6.95 o 
   8   7   3        0.33        0.26      2.64 o 
   9   7   3        8.11        8.21      3.17 o 
  10   7   3       32.31       22.55      4.52 o 
 -11   8   3        0.85        4.23      3.70 o 
 -10   8   3       31.83       36.88      5.46 o 
  -9   8   3       23.87       30.59      5.10 o 
  -8   8   3        3.71        0.68      3.29 o 
  -7   8   3       18.50       27.26      4.81 o 
  -6   8   3        0.14        3.77      3.77 o 
  -5   8   3      251.15      304.58     10.86 o 
  -4   8   3        4.55        9.94      3.78 o 
  -3   8   3        0.03        2.42      3.25 o 
  -2   8   3        0.57        2.10      3.05 o 
  -1   8   3        0.00        0.31      3.17 o 
   0   8   3        3.25        3.08      3.01 o 
   1   8   3        8.39        1.59      3.11 o 
   2   8   3        0.01        3.05      3.05 o 
   3   8   3        5.38        2.72      2.72 o 
   4   8   3        0.76        2.55      2.19 o 
   5   8   3        2.99        4.02      2.25 o 
   6   8   3       42.10       41.04      4.34 o 
   7   8   3        9.83       10.61      3.67 o 
   8   8   3       12.10       16.81      2.90 o 
   9   8   3       11.89       10.73      4.26 o 
 -10   9   3        0.23        4.45      3.56 o 
  -9   9   3       22.05       22.02      5.05 o 
  -8   9   3        0.87        2.98      3.44 o 
  -7   9   3        9.03        2.15      3.94 o 
  -6   9   3       19.69       17.11      4.84 o 
  -5   9   3       11.50       15.28      4.11 o 
  -4   9   3      127.82      176.91      9.25 o 
  -3   9   3        1.56        5.42      4.10 o 
  -2   9   3       82.64       87.65      4.88 o 
  -1   9   3       73.75       75.33      7.79 o 
   0   9   3        8.87        6.54      6.90 o 
   1   9   3        1.56        6.00      3.98 o 
   2   9   3      103.01       93.04      4.87 o 
   3   9   3       99.45       76.25      4.09 o 
   4   9   3        4.36        0.47      2.21 o 
   5   9   3       43.15       34.53      2.45 o 
   6   9   3       22.10       18.13      2.54 o 
   7   9   3        0.78        1.45      2.53 o 
   8   9   3        2.67        2.43      3.19 o 
  -8  10   3        4.82        3.20      4.42 o 
  -7  10   3        6.80        7.97      4.17 o 
  -6  10   3      103.88      115.98      8.85 o 
  -5  10   3       42.42       27.78      4.94 o 
  -4  10   3       86.15       86.35      8.34 o 
  -3  10   3      324.26      325.86     15.55 o 
  -2  10   3       39.57       26.20      6.31 o 
  -1  10   3       15.12       20.83      5.43 o 
   0  10   3      146.86      159.99      8.65 o 
   1  10   3        7.13        5.70      4.51 o 
   2  10   3       96.56       76.48      4.81 o 
   3  10   3        0.35        3.17      2.63 o 
   4  10   3        3.25        2.90      2.90 o 
   5  10   3      238.61      195.20      8.29 o 
   6  10   3      222.04      220.76      2.98 o 
   7  10   3       39.70       35.79      4.68 o 
  -7  11   3        4.75        4.27      4.27 o 
  -6  11   3        2.32        7.47      3.71 o 
  -5  11   3        4.01        0.45      5.24 o 
  -4  11   3       11.21        7.68      7.06 o 
  -3  11   3        0.63        9.46      5.07 o 
  -2  11   3       56.85       40.56      6.83 o 
  -1  11   3        2.79        3.09      5.18 o 
   0  11   3        6.24        2.24      6.46 o 
   1  11   3        0.22        2.73      4.17 o 
   2  11   3        2.08        3.18      4.40 o 
   3  11   3        5.18        0.33      3.18 o 
   4  11   3        0.96        2.32      3.30 o 
   5  11   3        0.46        2.70      2.98 o 
  -4  12   3       10.21       27.45      6.54 o 
  -3  12   3        0.19        1.10      6.23 o 
  -2  12   3       14.29       19.32      6.84 o 
  -1  12   3        2.82       19.63      6.46 o 
   0  12   3        2.01        6.95      6.95 o 
   1  12   3       19.83       36.91      6.47 o 
   2  12   3        5.88        4.65      4.48 o 
   3  12   3        3.15        3.45      3.59 o 
 -13   0   4       12.39       10.26      4.52 o 
 -12   0   4      230.47      218.68     13.99 o 
 -11   0   4      111.17      142.50      9.28 o 
 -10   0   4      182.46      220.93     10.55 o 
  -9   0   4       26.40       33.93      4.40 o 
  -8   0   4      441.54      420.87     14.58 o 
  -7   0   4      130.93      135.58      7.49 o 
  -6   0   4      892.61      943.74     14.52 o 
  -5   0   4        1.43        0.17      1.72 o 
  -4   0   4      594.60      674.41     10.36 o 
  -3   0   4      223.79      237.66      6.88 o 
  -2   0   4      273.54      260.05      8.62 o 
  -1   0   4       69.18       84.79      3.80 o 
   0   0   4        1.57        5.28      1.17 o 
   1   0   4        3.26        6.62      1.70 o 
   2   0   4      478.10      515.87      9.10 o 
   3   0   4      829.83      826.37     11.89 o 
   4   0   4      393.16      368.24      8.28 o 
   5   0   4        4.19        3.22      2.19 o 
   6   0   4       83.68       96.37      4.99 o 
   7   0   4        9.19        9.62      2.69 o 
   8   0   4       17.33       21.89      4.08 o 
   9   0   4      432.31      420.34     11.98 o 
  10   0   4       18.70       18.47      3.99 o 
  11   0   4        1.64        1.66      3.55 o 
 -13   1   4        2.36        6.40      3.93 o 
 -12   1   4       23.73       20.90      4.18 o 
 -11   1   4       41.38       45.14      6.36 o 
 -10   1   4       21.14        4.43      4.43 o 
  -9   1   4       12.44       22.13      4.46 o 
  -8   1   4       60.53       64.12      6.60 o 
  -7   1   4      171.83      174.17      7.17 o 
  -6   1   4      139.16      127.30      2.40 o 
  -5   1   4      120.81      149.87      5.51 o 
  -4   1   4        1.47        0.32      2.09 o 
  -3   1   4        0.03        1.38      1.60 o 
  -2   1   4      101.08      137.29      5.17 o 
  -1   1   4       74.04       95.70      4.53 o 
   0   1   4      401.42      428.71     10.54 o 
   1   1   4       10.70       18.29      2.17 o 
   2   1   4        9.06       15.13      2.13 o 
   3   1   4      910.05     1018.31     12.80 o 
   4   1   4       41.95       45.84      3.27 o 
   5   1   4        0.02        1.58      1.76 o 
   6   1   4      174.78      183.01      6.73 o 
   7   1   4      102.25      101.31      5.67 o 
   8   1   4      478.65      504.01     12.27 o 
   9   1   4       12.11       16.51      3.81 o 
  10   1   4        4.22        2.09      3.46 o 
  11   1   4       31.82       32.98      5.19 o 
 -13   2   4        3.44        3.22      4.53 o 
 -12   2   4        2.16        0.00      4.63 o 
 -11   2   4        2.50        3.03      4.30 o 
 -10   2   4       34.91       51.59      5.19 o 
  -9   2   4       11.50        3.76      3.76 o 
  -8   2   4       89.24      107.16      6.42 o 
  -7   2   4       43.11       42.29      3.20 o 
  -6   2   4       21.86       19.48      2.29 o 
  -5   2   4        3.63        2.68      2.75 o 
  -4   2   4       11.24        0.74      1.90 o 
  -3   2   4      917.79      914.49     18.15 o 
  -2   2   4      279.93      335.70      8.64 o 
  -1   2   4     1755.44     1740.68     21.85 o 
   0   2   4       23.35       33.83      2.07 o 
   1   2   4      654.00      710.15     10.88 o 
   2   2   4        1.44        0.86      1.78 o 
   3   2   4      148.26      149.94      1.70 o 
   4   2   4      319.61      309.23      7.65 o 
   5   2   4      104.98      107.75      5.07 o 
   6   2   4        0.70        1.38      2.39 o 
   7   2   4       28.99       39.40      4.02 o 
   8   2   4      273.72      274.37      9.34 o 
   9   2   4       10.06        6.51      3.77 o 
  10   2   4       11.64       14.42      3.28 o 
  11   2   4        2.50        4.62      3.75 o 
 -13   3   4        3.81        9.08      4.56 o 
 -12   3   4        2.75        1.28      4.44 o 
 -11   3   4        6.70        8.96      3.42 o 
 -10   3   4       24.95       32.34      5.00 o 
  -9   3   4        7.75        0.62      3.42 o 
  -8   3   4      109.64      114.59      8.56 o 
  -7   3   4        1.55        1.96      3.03 o 
  -6   3   4      105.73       88.98      2.33 o 
  -5   3   4      330.42      337.76      2.28 o 
  -4   3   4       15.61       19.84      2.75 o 
  -3   3   4      106.08       84.22      2.60 o 
  -2   3   4        0.03        1.01      2.81 o 
  -1   3   4     2979.18     3087.96      2.52 o 
   0   3   4      276.83      350.70    224.92 o 
   1   3   4       41.46       52.72      3.42 o 
   2   3   4       90.53       92.16      4.29 o 
   3   3   4      126.37      133.49      5.15 o 
   4   3   4       27.61       26.55      2.83 o 
   5   3   4       78.09       86.08      4.91 o 
   6   3   4       68.47       74.90      4.94 o 
   7   3   4        0.07        3.43      2.54 o 
   8   3   4      126.25      111.04      6.20 o 
   9   3   4        5.32        6.61      2.71 o 
  10   3   4       16.22       24.02      4.19 o 
  11   3   4        4.69        4.89      3.54 o 
 -13   4   4        0.82        8.17      5.24 o 
 -12   4   4       26.86       25.41      6.22 o 
 -11   4   4        6.90        4.74      4.74 o 
 -10   4   4       34.54       28.77      4.88 o 
  -9   4   4       98.95       90.20      4.70 o 
  -8   4   4      516.38      527.35     15.33 o 
  -7   4   4      406.81      376.18      2.87 o 
  -6   4   4       25.81       21.79      2.74 o 
  -5   4   4        7.82        4.02      2.60 o 
  -4   4   4        2.27        4.09      2.26 o 
  -3   4   4      328.31      325.84     10.48 o 
  -2   4   4       71.80       64.89      3.48 o 
  -1   4   4      440.31      445.71      9.13 o 
   0   4   4      281.84      255.24    167.02 o 
   1   4   4        1.40        0.88      2.08 o 
   2   4   4        4.81        2.38      2.19 o 
   3   4   4        0.14        0.17      1.79 o 
   4   4   4       73.12       67.52      4.05 o 
   5   4   4        0.00        1.79      1.79 o 
   6   4   4       13.69       16.21      3.25 o 
   7   4   4      109.74       96.41      5.92 o 
   8   4   4       33.16       36.20      4.44 o 
   9   4   4       41.53       41.30      4.70 o 
  10   4   4        3.01        7.54      3.06 o 
 -12   5   4        0.30        3.05      4.31 o 
 -11   5   4       13.07        9.75      4.90 o 
 -10   5   4       17.72        2.48      4.76 o 
  -9   5   4        5.98        5.96      3.51 o 
  -8   5   4      115.85      110.20      9.92 o 
  -7   5   4        6.50        0.00      3.32 o 
  -6   5   4        0.27        1.14      2.70 o 
  -5   5   4       48.19       40.99      3.14 o 
  -4   5   4       22.78       20.62      2.89 o 
  -3   5   4        2.67        1.99      2.98 o 
  -2   5   4      222.63      166.22      2.86 o 
  -1   5   4      205.93      158.67      2.11 o 
   0   5   4       40.81       50.09      5.38 o 
   1   5   4      113.68      135.24      5.74 o 
   2   5   4       87.80       66.68      1.74 o 
   3   5   4       22.22       31.55      3.35 o 
   4   5   4      566.92      552.42      2.08 o 
   5   5   4        0.76        1.07      2.79 o 
   6   5   4       45.77       38.74      2.23 o 
   7   5   4       43.79       35.79      4.45 o 
   8   5   4       24.68       23.39      4.13 o 
   9   5   4       32.66       32.86      4.57 o 
  10   5   4       15.40       20.01      3.86 o 
 -12   6   4       35.28       38.13      9.42 o 
 -11   6   4      137.24      103.72      5.16 o 
 -10   6   4      107.29       96.57      4.87 o 
  -9   6   4        5.93        3.71      4.56 o 
  -8   6   4       48.59       41.97      4.24 o 
  -7   6   4      147.87      156.83      9.92 o 
  -6   6   4       49.10       34.94      3.87 o 
  -5   6   4       18.99       17.37      3.78 o 
  -4   6   4       24.19       20.78      3.49 o 
  -3   6   4       45.36       72.73      7.05 o 
  -2   6   4       35.00       28.33      3.32 o 
  -1   6   4      333.95      303.01     10.14 o 
   0   6   4       84.58       99.42      4.97 o 
   1   6   4        3.30        2.97      2.97 o 
   2   6   4       13.85       10.18      2.91 o 
   3   6   4       25.12       22.79      2.23 o 
   4   6   4      161.98      186.49      7.21 o 
   5   6   4       87.56       95.73      5.59 o 
   6   6   4      172.78      189.54      7.76 o 
   7   6   4        0.12        2.65      2.65 o 
   8   6   4        2.91        4.28      2.92 o 
   9   6   4        1.66        1.78      3.26 o 
 -11   7   4       49.40       71.31      8.88 o 
 -10   7   4      103.76      107.44     11.79 o 
  -9   7   4        8.30       10.87      5.31 o 
  -8   7   4       63.80       85.19      7.56 o 
  -7   7   4       45.99       50.05      6.09 o 
  -6   7   4        4.19        0.00      5.10 o 
  -5   7   4      415.30      432.50     15.54 o 
  -4   7   4       78.02      103.99      7.32 o 
  -3   7   4       71.75      114.16      7.27 o 
  -2   7   4        2.28        6.79      2.94 o 
  -1   7   4       42.28       39.58      3.09 o 
   0   7   4        1.79        0.58      2.29 o 
   1   7   4      363.31      356.38     11.03 o 
   2   7   4      349.84      344.67      2.84 o 
   3   7   4       18.39       16.04      2.74 o 
   4   7   4        4.76        3.54      2.80 o 
   5   7   4        0.00        2.51      2.34 o 
   6   7   4       21.14       18.48      3.76 o 
   7   7   4        6.78       11.71      3.50 o 
   8   7   4        1.77        2.99      3.16 o 
   9   7   4       11.44        6.98      3.71 o 
 -10   8   4       19.63        3.62      5.45 o 
  -9   8   4       39.36       37.79      6.59 o 
  -8   8   4        0.31        4.52      4.52 o 
  -7   8   4       29.68       33.74      6.23 o 
  -6   8   4        5.81        4.43      4.90 o 
  -5   8   4       86.25       94.89      8.10 o 
  -4   8   4        2.38        3.78      4.86 o 
  -3   8   4      214.03      218.47     12.39 o 
  -2   8   4        7.69        0.36      4.18 o 
  -1   8   4       31.92       30.55      5.57 o 
   0   8   4      162.03      162.39      7.09 o 
   1   8   4      481.02      517.07     14.05 o 
   2   8   4      269.25      256.53      9.54 o 
   3   8   4        1.98        1.04      2.80 o 
   4   8   4       21.95       18.84      2.83 o 
   5   8   4       13.90       15.80      3.34 o 
   6   8   4        8.82       10.48      3.34 o 
   7   8   4        0.04        2.69      2.98 o 
   8   8   4       29.38       24.01      4.05 o 
  -9   9   4        5.50        7.29      5.00 o 
  -8   9   4       13.50       23.10      5.11 o 
  -7   9   4        5.76        5.79      5.79 o 
  -6   9   4        2.07        2.52      5.90 o 
  -5   9   4       40.88       40.55      5.47 o 
  -4   9   4        0.00        0.52      5.51 o 
  -3   9   4        4.87        0.97      5.20 o 
  -2   9   4        0.47        5.04      5.26 o 
  -1   9   4       28.07       40.66      6.60 o 
   0   9   4       13.53       15.84     11.13 o 
   1   9   4       64.76       80.09      6.84 o 
   2   9   4        4.01        0.62      3.83 o 
   3   9   4        4.66        3.48      3.48 o 
   4   9   4        0.13        6.85      6.85 o 
   5   9   4       23.41       20.79      4.03 o 
   6   9   4        6.71       10.06      3.36 o 
   7   9   4        5.52        7.07      2.71 o 
  -8  10   4        1.10        4.36      6.79 o 
  -7  10   4        0.09        3.89      4.72 o 
  -6  10   4       12.39        0.00      4.33 o 
  -5  10   4       41.34       68.87      8.19 o 
  -4  10   4       60.43       51.21      5.27 o 
  -3  10   4       67.13       98.35      9.73 o 
  -2  10   4       11.04        6.08      6.08 o 
  -1  10   4        3.51        5.96      5.96 o 
   0  10   4       62.41       50.95      3.32 o 
   1  10   4       65.53       92.27      7.65 o 
   2  10   4       16.87       11.28      4.12 o 
   3  10   4        1.30        0.00      3.38 o 
   4  10   4        0.00        5.49      2.81 o 
   5  10   4       14.36       11.07      3.67 o 
  -6  11   4        4.88        5.41      4.98 o 
  -5  11   4        0.12        3.09      6.23 o 
  -4  11   4        3.71        4.46      6.47 o 
  -3  11   4       20.49        1.93      6.55 o 
  -2  11   4        6.11        7.43      7.43 o 
  -1  11   4        5.88        6.52      5.94 o 
   0  11   4        0.22        0.25      5.13 o 
   1  11   4        5.55        3.36      4.95 o 
   2  11   4       15.96        7.11      4.64 o 
   3  11   4        0.01        0.37      3.31 o 
 -13   1   5        1.69        2.20      4.70 o 
 -12   1   5        0.53        5.18      5.18 o 
 -11   1   5       20.40       28.51      6.33 o 
 -10   1   5        3.99        4.88      5.56 o 
  -9   1   5      120.96      151.09      9.31 o 
  -8   1   5       18.77        2.73      3.80 o 
  -7   1   5       14.84       16.05      3.49 o 
  -6   1   5        8.69        0.47      2.72 o 
  -5   1   5       12.74       10.10      2.58 o 
  -4   1   5        8.98        7.73      2.20 o 
  -3   1   5      362.53      378.45      9.29 o 
  -2   1   5        8.28        9.38      2.92 o 
  -1   1   5      116.38      121.76      5.38 o 
   0   1   5        1.00        2.29      1.37 o 
   1   1   5       92.11       95.32      4.97 o 
   2   1   5       43.96       48.30      4.05 o 
   3   1   5        1.43        1.46      2.21 o 
   4   1   5       18.85       16.77      3.28 o 
   5   1   5        0.17        1.23      2.42 o 
   6   1   5       58.64       63.90      5.19 o 
   7   1   5       87.47       82.71      6.04 o 
   8   1   5      319.52      316.71     11.36 o 
   9   1   5        1.52        3.25      3.54 o 
  10   1   5        0.94        5.89      3.87 o 
 -12   2   5       62.36       52.80      6.09 o 
 -11   2   5        3.32        7.74      4.23 o 
 -10   2   5        0.78        1.73      4.65 o 
  -9   2   5       38.02       39.74      3.82 o 
  -8   2   5        4.59        0.71      4.77 o 
  -7   2   5      428.04      441.96     14.01 o 
  -6   2   5        0.14        2.40      2.98 o 
  -5   2   5       22.92       23.78      3.48 o 
  -4   2   5        3.42        0.00      2.80 o 
  -3   2   5      416.59      390.29     13.85 o 
  -2   2   5      107.97       75.75      8.23 o 
  -1   2   5       76.55       84.57      5.51 o 
   0   2   5       10.77       16.18      1.91 o 
   1   2   5        0.42        1.80      1.95 o 
   2   2   5      258.12      262.88      8.05 o 
   3   2   5      211.60      237.43      7.75 o 
   4   2   5        0.84        0.23      2.60 o 
   5   2   5        3.33        1.24      2.64 o 
   6   2   5       64.53       65.09      5.34 o 
   7   2   5       78.69       92.52      6.29 o 
   8   2   5       56.21       57.23      5.95 o 
   9   2   5       46.08       30.88      4.82 o 
  10   2   5        6.61        8.23      3.65 o 
 -12   3   5       10.38       28.26      7.13 o 
 -11   3   5       24.59       27.81      7.02 o 
 -10   3   5       42.91       59.54      7.03 o 
  -9   3   5       11.58        9.69      5.54 o 
  -8   3   5        0.58        6.49      4.25 o 
  -7   3   5      134.29      152.78      8.14 o 
  -6   3   5       67.83       57.25      5.56 o 
  -5   3   5        1.10        0.88      2.96 o 
  -4   3   5        0.47        6.34      2.78 o 
  -3   3   5       26.83       45.25      4.66 o 
  -2   3   5       42.95       41.97      4.68 o 
  -1   3   5      106.77       82.66      5.23 o 
   0   3   5       32.87       19.28     16.67 o 
   1   3   5       87.51       91.07      5.08 o 
   2   3   5       41.60       53.87      4.18 o 
   3   3   5       17.21       12.00      3.26 o 
   4   3   5       57.48       58.39      4.83 o 
   5   3   5       50.22       46.50      4.56 o 
   6   3   5       50.03       63.91      5.22 o 
   7   3   5        6.22        4.10      4.10 o 
   8   3   5        4.09        0.32      3.94 o 
   9   3   5       26.39       27.28      4.43 o 
 -12   4   5       12.49        0.00      5.53 o 
 -11   4   5        9.15        5.55      5.55 o 
 -10   4   5        8.43        7.08      5.84 o 
  -9   4   5        3.26        7.74      4.70 o 
  -8   4   5      414.08      358.61      5.41 o 
  -7   4   5      108.89      117.61      9.51 o 
  -6   4   5        9.81       20.54      5.90 o 
  -5   4   5        4.16        9.10      3.15 o 
  -4   4   5        2.51        2.11      3.38 o 
  -3   4   5        9.51        6.93      4.03 o 
  -2   4   5      771.18      828.94      3.10 o 
  -1   4   5       66.11       95.38      6.28 o 
   0   4   5       59.57       60.55     43.06 o 
   1   4   5      404.92      380.19     10.38 o 
   2   4   5        5.38        0.24      2.56 o 
   3   4   5        0.16        0.23      2.63 o 
   4   4   5       96.49      115.30      6.56 o 
   5   4   5       27.11       17.98      3.85 o 
   6   4   5       40.61       44.09      4.99 o 
   7   4   5      112.60      143.17      7.81 o 
   8   4   5       37.29       30.46      5.38 o 
   9   4   5        0.46        3.61      3.61 o 
 -11   5   5       66.78       78.67     10.23 o 
 -10   5   5       75.12       68.51      5.62 o 
  -9   5   5        2.09        0.00      4.92 o 
  -8   5   5      200.80      184.26      4.86 o 
  -7   5   5       10.82        2.59      3.64 o 
  -6   5   5        2.46        1.99      5.70 o 
  -5   5   5       32.07       45.74      6.02 o 
  -4   5   5        0.98        3.45      3.35 o 
  -3   5   5       14.35        4.18      3.36 o 
  -2   5   5      307.01      294.99      5.25 o 
  -1   5   5      484.52      533.23     13.92 o 
   0   5   5      121.39      131.45      4.84 o 
   1   5   5      560.70      630.49     14.01 o 
   2   5   5      190.39      210.62      8.06 o 
   3   5   5        3.04        1.25      2.98 o 
   4   5   5        1.65        0.00      3.01 o 
   5   5   5       43.02       53.34      4.87 o 
   6   5   5       24.63       36.51      4.56 o 
   7   5   5        1.97        1.54      3.10 o 
   8   5   5        9.55        0.96      3.97 o 
 -11   6   5       92.65       94.65     12.57 o 
 -10   6   5        8.65       10.88      7.72 o 
  -9   6   5        0.63        5.61      6.09 o 
  -8   6   5       48.80       41.70      5.47 o 
  -7   6   5        8.76        6.05      6.05 o 
  -6   6   5       14.42        6.75      6.75 o 
  -5   6   5        4.20        1.68      4.10 o 
  -4   6   5        2.79        1.18      4.85 o 
  -3   6   5       51.33       48.43      5.33 o 
  -2   6   5      110.26      105.91      3.99 o 
  -1   6   5       78.74       79.57      6.42 o 
   0   6   5       22.90       13.73     11.43 o 
   1   6   5      335.01      366.58     11.54 o 
   2   6   5       20.01       34.62      4.43 o 
   3   6   5       59.92       50.90      5.00 o 
   4   6   5       13.25        5.28      3.75 o 
   5   6   5       15.59        7.32      3.94 o 
   6   6   5       18.14       13.83      3.95 o 
   7   6   5       12.35       13.07      3.58 o 
   8   6   5        0.00        2.59      2.92 o 
 -10   7   5       73.42       81.85     11.13 o 
  -9   7   5       19.09       15.46      7.89 o 
  -8   7   5        5.89        2.92      5.96 o 
  -7   7   5        0.20        6.39      6.39 o 
  -6   7   5        8.88        2.08      7.86 o 
  -5   7   5       40.26       40.05      5.76 o 
  -4   7   5        8.39        5.95      5.43 o 
  -3   7   5        0.88        6.34      4.38 o 
  -2   7   5        0.06        3.87      3.87 o 
  -1   7   5       46.60       52.45      6.22 o 
   0   7   5       42.16       44.99      6.43 o 
   1   7   5       13.90       20.41      4.13 o 
   2   7   5       15.42       24.50      4.26 o 
   3   7   5       38.17       40.27      4.86 o 
   4   7   5       20.74       20.52      3.69 o 
   5   7   5        1.94        1.86      3.69 o 
   6   7   5        0.31        4.79      3.00 o 
   7   7   5        5.36        3.29      4.05 o 
  -9   8   5        2.36        7.45      7.45 o 
  -8   8   5        0.01        2.61      7.31 o 
  -7   8   5        9.41        8.06      5.93 o 
  -6   8   5      103.45       88.78      6.53 o 
  -5   8   5        1.92        5.10      7.41 o 
  -4   8   5      101.58       89.40      5.68 o 
  -3   8   5      153.91      111.66      5.15 o 
  -2   8   5        0.03        0.00      4.35 o 
  -1   8   5       29.57       26.06      4.07 o 
   0   8   5        3.43        5.15      5.30 o 
   1   8   5      146.78      132.14      8.84 o 
   2   8   5       47.88       53.72      5.56 o 
   3   8   5        5.14        6.68      3.69 o 
   4   8   5       10.09       12.68      3.79 o 
   5   8   5       33.54       31.04      4.82 o 
   6   8   5        3.87        1.67      3.43 o 
  -8   9   5       11.28        6.22      7.68 o 
  -7   9   5       18.00       17.04      8.07 o 
  -6   9   5        5.69       19.35      6.68 o 
  -5   9   5      103.93      107.20     11.35 o 
  -4   9   5       48.99       40.98      5.68 o 
  -3   9   5       38.96       35.81      8.30 o 
  -2   9   5       35.84       33.93      5.92 o 
  -1   9   5        5.69        8.24      6.01 o 
   0   9   5       33.45       17.77     15.54 o 
   1   9   5        1.45        3.15      3.66 o 
   2   9   5        0.20        0.71      3.02 o 
   3   9   5       12.09        8.29      4.39 o 
   4   9   5       53.14       50.64      5.48 o 
   5   9   5       20.24       15.47      4.85 o 
  -6  10   5        8.48        7.32      7.05 o 
  -5  10   5       25.70       60.45      9.50 o 
  -4  10   5        5.83        6.92      6.92 o 
  -3  10   5        0.34        0.65      6.68 o 
  -2  10   5       11.75        3.68      6.56 o 
  -1  10   5       31.84       23.00      6.58 o 
   0  10   5        4.19        8.67      3.35 o 
   1  10   5        0.47        6.29      4.02 o 
   2  10   5        6.06        7.33      4.47 o 
   3  10   5        3.11        4.49      3.56 o 
  -3  11   5        3.74        5.96      6.97 o 
  -2  11   5        0.00        8.37      6.41 o 
  -1  11   5       15.60       19.81      8.31 o 
   0  11   5        2.61        2.83      4.00 o 
 -12   0   6       17.99       29.50      8.13 o 
 -11   0   6       10.43       16.39      6.20 o 
 -10   0   6      106.75      112.20     11.92 o 
  -9   0   6       26.49       28.06      6.96 o 
  -8   0   6        1.23        1.54      4.54 o 
  -7   0   6       57.28       57.18      5.37 o 
  -6   0   6       66.27       53.38      4.74 o 
  -5   0   6       40.23       41.42      3.78 o 
  -4   0   6      152.51      159.01      6.99 o 
  -3   0   6      380.97      443.27     10.61 o 
  -2   0   6       74.07       51.79      4.25 o 
  -1   0   6       75.99       81.67      5.12 o 
   0   0   6      120.91      125.36      4.69 o 
   1   0   6       24.69       35.64      4.20 o 
   2   0   6      713.39      849.30     17.52 o 
   3   0   6      121.00      132.48      7.62 o 
   4   0   6        7.93        1.32      3.98 o 
   5   0   6       53.58       64.71      6.21 o 
   6   0   6       35.68       50.25      5.77 o 
   7   0   6       30.99       33.52      4.80 o 
   8   0   6       53.45       40.67      6.19 o 
 -12   1   6       42.84       44.26     10.24 o 
 -11   1   6        3.06        6.26      6.26 o 
 -10   1   6        9.24        0.51      5.40 o 
  -9   1   6       21.90       15.43      6.95 o 
  -8   1   6       18.91        8.39      4.35 o 
  -7   1   6      128.14      116.43      7.83 o 
  -6   1   6       11.67       13.82      4.11 o 
  -5   1   6        0.56        0.52      2.64 o 
  -4   1   6        4.73        4.86      2.92 o 
  -3   1   6       90.43      112.06      6.10 o 
  -2   1   6        1.45        6.05      2.87 o 
  -1   1   6       39.89       56.17      4.62 o 
   0   1   6        1.74        0.70      1.98 o 
   1   1   6       13.91       18.14      3.90 o 
   2   1   6        2.90        3.48      3.33 o 
   3   1   6      225.80      202.38      9.20 o 
   4   1   6       21.93       20.32      4.08 o 
   5   1   6        3.72        6.78      3.35 o 
   6   1   6        0.08        5.34      3.86 o 
   7   1   6        2.54        4.78      3.95 o 
   8   1   6       18.86       14.83      4.32 o 
 -12   2   6       28.74       32.17      7.05 o 
 -11   2   6        1.51        6.43      6.04 o 
 -10   2   6        0.74        1.62      5.34 o 
  -9   2   6      114.00      152.84     10.65 o 
  -8   2   6      392.75      359.28      5.74 o 
  -7   2   6        6.32        4.76      4.25 o 
  -6   2   6       87.34       85.94      6.22 o 
  -5   2   6       21.94       26.01      4.15 o 
  -4   2   6        4.85        8.46      2.87 o 
  -3   2   6        5.26        0.00      2.77 o 
  -2   2   6       56.67       78.32      5.71 o 
  -1   2   6       26.24       20.96      4.06 o 
   0   2   6       22.78       19.01      6.83 o 
   1   2   6        8.89       12.94      3.89 o 
   2   2   6       21.44       15.09      3.73 o 
   3   2   6        1.80        2.43      3.10 o 
   4   2   6       34.38       41.19      5.11 o 
   5   2   6       46.99       55.30      6.19 o 
   6   2   6        0.31        0.73      4.22 o 
   7   2   6       70.02       86.91      7.78 o 
   8   2   6        8.78        1.13      4.69 o 
 -11   3   6        0.02        5.27      5.10 o 
 -10   3   6        0.95       10.38      6.71 o 
  -9   3   6      153.29      203.48     12.28 o 
  -8   3   6       79.21       73.13      4.98 o 
  -7   3   6        2.59        4.79      3.90 o 
  -6   3   6        3.16        8.02      3.33 o 
  -5   3   6        5.46       11.12      3.85 o 
  -4   3   6       59.48       59.07      6.98 o 
  -3   3   6       72.00       95.75      7.33 o 
  -2   3   6      101.28       72.78      5.95 o 
  -1   3   6        0.04        2.39      3.81 o 
   0   3   6       90.94       83.16      4.52 o 
   1   3   6       26.94       46.77      4.97 o 
   2   3   6        9.49        5.61      3.96 o 
   3   3   6      102.95      131.31      8.01 o 
   4   3   6        2.48        5.84      3.66 o 
   5   3   6        2.02        0.35      3.66 o 
   6   3   6       92.15       77.17      3.92 o 
   7   3   6      159.78      150.31      8.80 o 
   8   3   6      115.70      112.47      8.37 o 
 -11   4   6        2.80        2.42      6.00 o 
 -10   4   6        1.16        9.71      5.02 o 
  -9   4   6       13.26       14.78      5.41 o 
  -8   4   6       19.49        3.90      6.53 o 
  -7   4   6       18.55       35.48      7.54 o 
  -6   4   6       32.14       29.44      5.09 o 
  -5   4   6        5.66        6.12      4.28 o 
  -4   4   6       21.83       44.21      5.46 o 
  -3   4   6        2.66        5.63      4.10 o 
  -2   4   6      400.17      417.12     13.30 o 
  -1   4   6      253.76      278.59     10.51 o 
   0   4   6       82.98      101.11      9.55 o 
   1   4   6      112.39      130.88      7.66 o 
   2   4   6        0.71        3.07      3.54 o 
   3   4   6       14.37       12.72      4.39 o 
   4   4   6        0.03        4.14      4.14 o 
   5   4   6       26.26       27.18      4.42 o 
   6   4   6      113.94      101.56      8.07 o 
   7   4   6       73.97       86.52      7.30 o 
 -10   5   6        2.20        6.63      6.00 o 
  -9   5   6       10.37        7.57      6.41 o 
  -8   5   6      105.93      123.31     11.01 o 
  -7   5   6       47.80       64.26      9.12 o 
  -6   5   6       12.40       14.99      5.75 o 
  -5   5   6       77.92       95.42      8.69 o 
  -4   5   6        0.02        2.13      4.70 o 
  -3   5   6        5.44        3.12      4.72 o 
  -2   5   6      189.33      183.09      7.72 o 
  -1   5   6      263.78      259.56     10.64 o 
   0   5   6        5.32        3.59      3.42 o 
   1   5   6      151.05      142.81      8.36 o 
   2   5   6        7.54       18.64      3.76 o 
   3   5   6        0.10        0.00      3.62 o 
   4   5   6       24.83       22.96      4.37 o 
   5   5   6        9.95        6.78      4.37 o 
   6   5   6        0.96        0.72      3.55 o 
   7   5   6       21.99       15.98      5.07 o 
 -10   6   6       13.34        8.27      7.59 o 
  -9   6   6        0.36        7.89      7.89 o 
  -8   6   6        6.76        2.03      8.89 o 
  -7   6   6       22.40       33.42      6.75 o 
  -6   6   6       16.55       17.68      5.97 o 
  -5   6   6       61.82       76.21      9.00 o 
  -4   6   6       92.57      136.56      9.53 o 
  -3   6   6       45.56       67.78      6.82 o 
  -2   6   6      113.40      106.65      7.02 o 
  -1   6   6       97.36       74.57      7.73 o 
   0   6   6       31.65       29.57      5.30 o 
   1   6   6      584.28      474.07      4.74 o 
   2   6   6       46.26       51.07      5.90 o 
   3   6   6        7.95       13.48      3.92 o 
   4   6   6       22.89       23.45      4.62 o 
   5   6   6       10.74       15.73      4.33 o 
   6   6   6        0.05        2.21      3.99 o 
  -9   7   6       12.16       11.65      8.87 o 
  -8   7   6       14.34        8.31      8.31 o 
  -7   7   6       13.13        6.92      7.55 o 
  -6   7   6       45.17       46.38      6.08 o 
  -5   7   6       23.24       22.62      6.57 o 
  -4   7   6       59.94       53.01      6.34 o 
  -3   7   6       33.75       43.29      7.18 o 
  -2   7   6       74.36       65.66      5.62 o 
  -1   7   6      171.96      191.62     11.36 o 
   0   7   6       52.37       57.15      4.85 o 
   1   7   6       97.19       89.79      7.66 o 
   2   7   6       18.04       18.20      4.48 o 
   3   7   6       68.42       73.84      6.47 o 
   4   7   6       84.32       85.93      7.12 o 
   5   7   6        1.63        1.12      4.26 o 
  -8   8   6        0.25        8.85      6.16 o 
  -7   8   6        2.91        7.67      6.74 o 
  -6   8   6        2.50        3.62      6.95 o 
  -5   8   6       47.09       38.77      6.47 o 
  -4   8   6       11.19       19.98      6.35 o 
  -3   8   6       46.45       41.53      7.68 o 
  -2   8   6       31.97       29.23      6.15 o 
  -1   8   6       15.24        8.52      5.44 o 
   0   8   6        1.49        5.45      3.38 o 
   1   8   6        0.50        2.87      4.56 o 
   2   8   6       13.25       11.36      4.26 o 
   3   8   6        7.85        9.99      4.44 o 
   4   8   6       21.59       14.94      4.92 o 
  -6   9   6        5.34        4.00      9.38 o 
  -5   9   6        0.34        1.48      8.35 o 
  -4   9   6       21.05        9.15      7.54 o 
  -3   9   6        6.74       14.91      5.88 o 
  -2   9   6        0.07        5.90      5.90 o 
  -1   9   6        0.42        5.23      5.23 o 
   0   9   6        1.58        5.30      3.69 o 
   1   9   6        0.74        3.60      3.85 o 
   2   9   6        9.04       10.14      3.89 o 
 -10   1   7       42.12       34.41      7.33 o 
  -9   1   7      100.00      100.24     11.82 o 
  -8   1   7       17.23        0.44      4.83 o 
  -7   1   7        0.59        1.96      3.84 o 
  -6   1   7        5.95       11.67      3.00 o 
  -5   1   7        9.83        8.43      3.69 o 
  -4   1   7       77.78       79.53      5.89 o 
  -3   1   7      132.04      153.28      7.76 o 
  -2   1   7        1.04        0.00      3.33 o 
  -1   1   7        0.00        3.46      3.46 o 
   0   1   7        0.20        1.96      2.80 o 
   1   1   7        0.04        9.65      3.29 o 
   2   1   7       31.10       24.31      5.77 o 
   3   1   7       10.30        5.50      4.66 o 
   4   1   7        5.68       11.02      4.47 o 
   5   1   7       30.17       20.43      6.33 o 
   6   1   7       37.94       44.25      7.15 o 
 -10   2   7       13.68       13.98      7.13 o 
  -9   2   7       43.19       61.61      8.67 o 
  -8   2   7        6.97        8.67      6.66 o 
  -7   2   7        4.04        0.83      3.64 o 
  -6   2   7        0.63        8.35      3.57 o 
  -5   2   7        2.15        3.74      3.74 o 
  -4   2   7        8.92        4.39      4.06 o 
  -3   2   7        0.00        2.73      3.48 o 
  -2   2   7        0.42        1.43      3.49 o 
  -1   2   7        0.62        0.72      4.26 o 
   0   2   7       18.16        6.45      8.14 o 
   1   2   7        6.71       12.22      4.51 o 
   2   2   7       94.34      112.85      7.95 o 
   3   2   7        2.83       12.07      3.51 o 
   4   2   7       11.50       17.37      4.83 o 
   5   2   7        0.70        1.36      4.84 o 
   6   2   7       36.19       40.89      6.48 o 
 -10   3   7        4.92        1.24      6.82 o 
  -9   3   7       30.18       28.21      6.10 o 
  -8   3   7      258.99      235.05      5.53 o 
  -7   3   7       80.61       89.77      8.99 o 
  -6   3   7       11.21        1.70      4.77 o 
  -5   3   7       17.44       22.28      4.96 o 
  -4   3   7        2.81        7.29      4.22 o 
  -3   3   7        6.10       17.94      4.96 o 
  -2   3   7       52.35       59.14      6.48 o 
  -1   3   7        0.52        1.11      4.16 o 
   0   3   7      159.86      166.38      6.71 o 
   1   3   7      287.50      278.20     12.32 o 
   2   3   7       67.38       75.89      7.33 o 
   3   3   7        5.70        3.71      4.46 o 
   4   3   7       25.98       24.94      5.72 o 
   5   3   7        1.87        4.85      5.49 o 
   6   3   7       30.12       26.43      6.54 o 
  -9   4   7       70.07       74.59      9.56 o 
  -8   4   7        8.51       19.93      6.20 o 
  -7   4   7       64.50       59.19      8.12 o 
  -6   4   7        9.87        6.11      5.72 o 
  -5   4   7        0.03        1.90      4.39 o 
  -4   4   7       54.72       77.20      8.29 o 
  -3   4   7        2.45        7.97      4.73 o 
  -2   4   7        1.71        0.42      4.58 o 
  -1   4   7       75.60       80.74      7.34 o 
   0   4   7      250.07      248.93      8.17 o 
   1   4   7      154.44      187.86     10.95 o 
   2   4   7        1.17        1.58      3.78 o 
   3   4   7       48.08       42.36      6.41 o 
   4   4   7        2.69        4.81      4.81 o 
   5   4   7        5.28        0.00      4.79 o 
  -9   5   7        0.47       12.87      6.10 o 
  -8   5   7        8.43       14.87      6.56 o 
  -7   5   7       12.51       28.21      6.42 o 
  -6   5   7       27.92       26.51      7.69 o 
  -5   5   7        3.52       18.55      5.47 o 
  -4   5   7        0.02        0.95      5.41 o 
  -3   5   7       19.34       12.25      5.84 o 
  -2   5   7      130.59       95.85      8.75 o 
  -1   5   7        1.63        4.10      5.01 o 
   0   5   7      155.94      157.11      7.05 o 
   1   5   7       44.22       47.84      6.73 o 
   2   5   7        3.44        0.84      4.61 o 
   3   5   7        0.20        2.53      3.98 o 
   4   5   7        8.80        3.87      5.33 o 
  -8   6   7        3.44        6.86      7.34 o 
  -7   6   7       17.85       38.11      8.84 o 
  -6   6   7        0.01        9.12      5.10 o 
  -5   6   7       35.53       42.17      7.98 o 
  -4   6   7       10.56        3.81      6.38 o 
  -3   6   7      129.49      141.10     10.69 o 
  -2   6   7      157.00      135.05      9.70 o 
  -1   6   7        1.30        8.40      4.96 o 
   0   6   7        0.12        2.42      4.67 o 
   1   6   7       14.60        0.84      4.89 o 
   2   6   7       35.58       26.55      5.71 o 
   3   6   7       14.44       11.95      4.74 o 
   4   6   7       39.61       49.86      6.22 o 
  -6   7   7        0.24        5.93      5.93 o 
  -5   7   7       51.54       49.31      8.83 o 
  -4   7   7       73.95      101.63      9.39 o 
  -3   7   7        2.32        0.54      5.90 o 
  -2   7   7      215.91      197.10      9.04 o 
  -1   7   7       17.90       25.89      5.87 o 
   0   7   7        5.19        7.57      4.79 o 
   1   7   7       11.80        4.45      5.16 o 
   2   7   7        6.09        0.44      4.56 o 
  -4   8   7       36.38       20.37      8.30 o 
  -3   8   7        0.02        0.00      6.80 o 
  -2   8   7        2.40        6.24      6.71 o 
  -1   8   7       24.62       14.18      6.51 o 
   0   8   7        4.48        6.62      3.49 o 
  -8   0   8      127.06      125.44      9.79 o 
  -7   0   8        2.18        4.05      3.38 o 
  -6   0   8       28.47       11.92      4.74 o 
  -5   0   8        0.11        1.35      3.57 o 
  -4   0   8        0.30        2.32      3.15 o 
  -3   0   8       38.67       25.47      4.81 o 
  -2   0   8        3.46        3.99      3.53 o 
  -1   0   8        3.63        3.94      4.56 o 
   0   0   8       87.98       87.48      5.68 o 
   1   0   8       16.59        0.96      6.09 o 
   2   0   8        5.10        7.79      5.46 o 
   3   0   8        5.86        8.96      5.43 o 
  -8   1   8       55.32       57.72      8.03 o 
  -7   1   8        4.89        5.71      4.06 o 
  -6   1   8        1.98        1.18      4.37 o 
  -5   1   8        2.06        1.85      3.10 o 
  -4   1   8       71.14       62.38      5.86 o 
  -3   1   8       13.83       16.91      4.64 o 
  -2   1   8        1.77        1.92      3.72 o 
  -1   1   8        0.12        3.78      3.91 o 
   0   1   8       35.71       47.70      5.13 o 
   1   1   8       66.04       76.42      9.20 o 
   2   1   8       30.76       31.84      7.13 o 
   3   1   8       13.12       18.11      6.53 o 
  -8   2   8        4.30        3.17      5.75 o 
  -7   2   8        2.35        5.63      4.16 o 
  -6   2   8        2.71       11.15      4.39 o 
  -5   2   8        0.20        2.42      3.84 o 
  -4   2   8       53.67       47.63      6.64 o 
  -3   2   8        0.29        3.65      4.16 o 
  -2   2   8        5.16        6.55      4.57 o 
  -1   2   8       53.17       48.26      6.67 o 
   0   2   8      148.38      175.96      7.95 o 
   1   2   8        0.02        6.40      5.81 o 
   2   2   8       99.11       98.76      9.68 o 
   3   2   8       42.78       37.27      7.34 o 
  -7   3   8       12.18       17.09      5.57 o 
  -6   3   8        0.13        2.34      5.13 o 
  -5   3   8        0.68        0.44      4.52 o 
  -4   3   8       20.75       23.03      6.01 o 
  -3   3   8        1.44        0.46      5.80 o 
  -2   3   8       12.73        9.96      5.05 o 
  -1   3   8        7.53        4.10      5.88 o 
   0   3   8        6.53        4.07      4.30 o 
   1   3   8        0.22        0.47      5.15 o 
   2   3   8        1.42        0.52      5.51 o 
   3   3   8       18.45        1.54      6.52 o 
  -7   4   8        0.96        3.95      5.02 o 
  -6   4   8       37.06       16.01      6.85 o 
  -5   4   8       28.50       25.10      7.00 o 
  -4   4   8        4.29        8.47      4.84 o 
  -3   4   8       11.54        7.19      5.30 o 
  -2   4   8        3.05        0.92      5.46 o 
  -1   4   8        0.04        2.32      5.08 o 
   0   4   8       53.42       40.91      5.29 o 
   1   4   8       70.30       63.95      8.00 o 
   2   4   8        6.23        5.46      5.82 o 
  -5   5   8       64.79       63.10      8.72 o 
  -4   5   8       69.11       46.22      8.35 o 
  -3   5   8       34.30       28.01      6.73 o 
  -2   5   8       63.55       34.28      7.45 o 
  -1   5   8        0.12        2.39      5.53 o 
   0   5   8      189.28      150.50      7.47 o 
   1   5   8       93.40       73.92      8.40 o 
  -3   6   8        0.05       12.05      5.77 o 
  -2   6   8      198.03      181.15     10.64 o 
                                                 
